# Supplementary material for: Salvianolic-Acid-B-Loaded HA Self-Healing Hydrogel Promotes Diabetic Wound Healing through Promotion of Anti-Inflammation and Angiogenesis
Source: Int J Mol Sci. 2023 Apr 6;24(7):6844. doi: 10.3390/ijms24076844 (PMC10095058; doi:10.3390/ijms24076844)
Supplement: Supplementary file 1 [file ijms-24-06844-s001.zip]

Archive with 1 entries (1 files):
- ijms-2272103-supplementary.pdf
